# Supplementary material for: Systematic review and meta-analysis of standalone digital interventions for cognitive symptoms in people without dementia
Source: NPJ Digit Med. 2024 Oct 10;7:278. doi: 10.1038/s41746-024-01280-9 (PMC11467311; doi:10.1038/s41746-024-01280-9)
Supplement: Supplementary file 2 — Supplementary Data 1 [file 41746_2024_1280_MOESM2_ESM.xlsx]

## Sheet: Sheet1
Author, year	Population	Country	Symptom duration	N (total)	N (intervention)	N (comparator)	Mean age	Female (%)	Intervention cognitive domain(s)	Intervention method	Duration	times/week	duration of sessions	Classification of controls (general)	Control(s)	Format	Outcomes	Dropout rate
Hildebrandt, 2007	Multiple sclerosis	Germany	5	42	17	25	42		Memory and working memory	Cognitive training (VILAT-G 1.0, difficulty level individualized)	6	5	30	TAU	Usual care	Compact disk (CD)	WAIS, Performance IQ, CVLT, PASAT, BDI, FSS, SF-36, SF-12 bodily score
Barnes, 2009	MCI	US	-	47	22	25	74	40	Multidomain	Cognitive training (Posit Science)	6	5	100	ACG	passive computer activities	Computerized	RBANS, CVLT-II, COWAT, BNT, TMT, Design Fluency tests, Spatial Span test, GDS	0.234043
Mattioli, 2010	Multiple sclerosis	Italy	19	20	10	10	42		Divided Attention	Cognitive rehabilitation (RehaCom package)	12	3	60	WL	No intervention	Computerized	SRT/CLTR, SRT/DR, Spatial Recall Test, SDMT, PASAT 2″ and 3″, WCST, COWAT, TEA; MADRS; MSQoL
Optale, 2010	Older adults (>=65) with memory deficits, in a rest care facility	Italy	-	31	15	16	80	67	Memory (auditory stimulation) and visuospatial function	Virtual Reality memory training (Virtools platform)	24	3	30	ACG	Face-to-face music therapy	Virtual Reality	MMSE, Mental Status in Neurology, digit span test, long term verbal memory, PVF, DTP, CET, TMT, CDT, ADL-F, ADL-M, IADL, GDS	0.0322581
Finn, 2011	Older adults with MCI (MMSE >=24)	Australia		25	12	13	74	64	Attention, processing speed, visual, memory	Cognitive training (Lumosity)	11			WL	Waitlist control	Computerized	CANTAB, MFQ, memory controllability inventory, depression anxiety and stress scale	0.36
Åkerlund, 2013	Subacute acquired brain injury(stroke+trauma) with working memory impairment	Sweden	32 weeks (12-135)	45	25	20	52	49	Working memory	Cognitive training (Cogmed QM)	5		-	TAU	Integrated rehabilitation only	Computerized	Digit span, Working Memory subscale; Barrow Neurological Institute Screen for Higher Cerebral Functions; HADS	0.111111
Barnes, 2013	Inactive, community residing older adults with cognitive complaints (without dementia)	US		126	63	63	73	62.7		Cognitive training (intensive computer) plus exercise intervention (aerobic) or exercise control (factorial design)	12	3	1	ACG	Educational DVDs	Computerized	Composite score (RAVLT, letter and category fluency, SDMT, TMT A/B, Eriksen Flanker Test,reaction times, Useful Field of View)
Gropper, 2014	ADHD or ADHD + learning disability	Canada		62	39	23	28	66	auditory-verbal and visual-spatial WM tasks (adaptative)	WM training (Cogmed)	5		45	WL	Waitlist control	CD	Digit Span subtest from the WAISIV, CANTAB, PASAT, Adult ADHD Self-Report Scale, CFQ	0.0806452
DeGiglio, 2015	Multiple sclerosis with cognitive complaints	Italy	13	35	18	17	44	74		Rehabilitation game (Nintendo console - http://www.nintendo.it/Giochi/Nintendo-DS/Brain-Training-del-Dr-Kawashima-Quanti-anni-ha-il-tuo-cervello)	8	5	30	WL	Waitlist group	Videogame	Stroop Test, PASAT, SDMT, MFIS, MSQoL-54	0.0285714
Gich, 2015	Multiple sclerosis with MCI	Spain	13	43	22	21	45	71		Cognitive rehabilitation (MS-Line!)	24	2	75	TAU	No treatment	Computerized	selective reminding test, 10/36 SPART, SDMT, PASAT, WLG, FAS, WAIS-III, BNT, TMT; anxiety and depression; QoL	0.0465116
Mawjee, 2015	ADHD	Canada		97	32	32	24	60	Working memory training	Standard-length adaptive Cogmed Working memory training	5	5	45	WL	Waitlist-control group	Computerised	WAISIV, Digit Span (auditory-verbal WM), CANTAB Spatial Span (visual-spatial WM) and WRAML Finger Windows (visual-spatial WM), Adult ADHD Self-Report Scale, CFQ	0.15625
Moëll, 2015	ADHD and pronounced problems with organization and inattention	Sweden		57	29	28	36	76	Organisation skills, G-tasks, N-back tasks to train WM and fluid intelligence, simple noise to improve concentration	Online course aiming at improving organizational skills and attention	6			WL	Waitlist control	App	ASRS, Sheehan disability scale (SDS), HADS, PSS, clinical significant change	0.0701754
Barban, 2016	MCI	UK		106	46	60	74			Cognitive training plus reminiscence therapy (RT) SOCIABLE (adjusted difficulty levels)	12	2	60	WL	Rest (crossover design)	Computerized	RAVLT, Rey–Osterrieth Complex Figure Test, TMT, PFT, MMSE, IADL
Gooding, 2016	Older adults with subclinical cognitive decline	US	-	96	31	10	76	42	Repeated drill-and-practice exercises involving memory, attention, and executive functions (adaptative training)	Cognitive training (Posit Science’s BrainFitness)	16	2	60	ACG	Active control group (commercially available games and puzzles) (both interventions were independently compared with ACG)	Computerised	mMMSE = Modified Mini Mental State Examination; BSRT = Buschke Selective Reminding Test; VR = Visual Reproductions Subtests; LM = Logical Memory Subtests; BDI-II
										And
					23	10				Cognitive vitality training: computerised cognitive rehabilitation programme that is embedded within the Neuropsychological and Educational Approach to Remediation (NEAR) model of treatment
Hyer, 2016	Older Adults with MCI	US		68	34	34	75	53	Working Memory training	Cognitive training (Cogmed QM)	7	5	40	ACG	Sham computer program	Computerized	Wechsler Memory Scale, TMT A/B Wechsler Adult Intelligence Scale, FAQ, CFQ	0.132353
Lin, 2016	Older Adults with Amnestic Mild Cognitive Impairment	US		21	10	11	73	50	Vision-Based Speed-of-Processing Training	Cognitive training (INSIGHT online program (Posit Science))	6	4	60	ACG	Mental leisure activities: Online crossword, Sudoku, and solitaire games	Computerized	Useful Field of View (UFOV), EXAMINER test, IADL
Wentink, 2016	Stroke patients with self-perceived cognitive impairment	Netherlands	26 months	110	53	57	59	36	Attention, speed, memory, flexibility and problem solving	Cognitive rehabilitation (Lumosity)	8	5	20	ACG	Weekly information about the brain	Computerized	TMT-A/TMT-B, Block span task, digit span task, Eriksen Flanker Task, SPM) CFQ, SS-QoL-12, GSES	0.0272727
Bray, 2017	Cancer survivors with cognitive complaints	Australia	Adjuvant chemotherapy in the previous 6 to 60 months	243	122	121	53	95	Exercises targeting processing systems aimed at improving cognition through speed and accuracy of information processing)	Cognitive rehabilitation (INSIGHT)	15	1	40	TAU	Standard medical care	Computerised	FACT-COG, PCI, Cogstate, anxiety and depression, QOL, fatigue and stress	0.205761
Charvet, 2017	Multiple sclerosis with mild impairment on symbol digit modalities test	US	11.9	135	74	61	48	57	Speed, attention, working memory, and executive function through the visual and auditory domains	Adaptive cognitive remediation (ACR) (BrainHQ program)	12	5	60	ACG	Active control condition (software gaming suite)	Coputerized/tablet	Neuropsychological Composite Score, self-reported change in cognitive functioning	0.037037
Hagovska, 2017	MCI	Slovakia		60	30	30	68	54	Attention, working memory, long-term memory, planning of everyday activities, and visual-motor abilities	Cognitive training (CogniPlus)	10	2	30	ACG	Classical group-based cognitive training	Computerized	FAQ, QOL, ACE, Stroop, MMSE	0.0333333
Han, 2017	MCI	South korea		50	25	25	74	47	Memory (Spaced Retrieval-based Memory Advancement and Rehabilitation Training)	Cognitive training (USMART) program (adjusted-difficulty)	4	2	30	TAU	Usual care (crossover trial)	App	Word List Memory Test, WLRT, and Word List Recognition Test; SMCQ; GDS; MMSE
Mawjee, 2017	ADHD	Canada		38	18	12	23	0.48	12 auditory-verbal and visual-spatial WM tasks	Cognitive training (Cogmed) Standard-length (used for analysis) and shortened-lenght	5	1	45	WL	Waitlist control group	Computerised	Digit span, WAIS-IV, spatial span, CANTAB, Adult ASRS, CFQ, Barkley Deficits in Executive Functioning Scale–Short Form (BDEFS-SF)	0.14
Messinis, 2017	Multiple sclerosis with mild to moderate cognitive impairment (MMSE<24)	Greece	13	58	32	26	46	69		Cognitive rehabilitation (RehaCom)	10	2	60	TAU	Standard clinical care	Computerized	Composite cognitive scores	0.433333
Mihuta, 2017	Cancer survivors with self-reported cognitive impairment	China	3 years since primary treatment	76	40	36	55	100	psychoeducation, relaxation, strategy training, discussion questions	Cognitive rehabilitation (eReCog)	4	1	60	WL	Waitlist	Computerized	FACT‐Cog‐3, Brief Assessment of Prospective Memory, 3‐item EORTC‐QLQ‐C30 fatigue symptom scale,Illness Perception Questionnaire, Kessler Psychological Distress Scale	0
Petterson, 2017	ADHD	Sweden	-	45	13	18	39	0.54	Compensatory techniques to handle ADHD-related difficulties, such as gauging attention span, behavior analyses, time management, problem solving, organization and planning, plus dysfunctional thinking (cognitive restructuring) and emotional distress (mindfulness and acceptance techniques)	Internet-delivered cognitive behavioral therapy (iCBT) in a self-help format (In Focus)	10			WL	A second intervention iCBT-G—Internet-based CBT program with weekly group sessions (not used) and waitlist	Computerized (internet-based)	Current Symptoms Scale—Self-Report Form, BDI-II, BAI, ADHD Impact Module–Adult (AIM-A), Canadian Occupational Performance Measure (COPM)	0.144737
Savulich, 2017	Mild cognitive impairment in adults older than 45 years-old	UK		42	21	21	75	17/42	Learning and memory game for iPad	Game Show to train cognition	4	2	60	TAU	Usual care	Game	GDS, HADS. AES, CANTAB, MMSE, Brief Visuospatial memory test-revised	0.16129
van de Ven, 2017	Stroke patients with cognitive impairment	Netherlands	3 months to 5 years after stroke	97	38	24	60		Working memory, attention, and reasoning (nine tasks in the cognitive domains of working memory, attention, and reasoning) (Braingymmer)	Cognitive flexibility training	12	5	30	WL	waitlist	Computerized	TMT, number-letter switching, Category fluency, letter fluency, Tower of London, Switch-task, TMT A and B, PASAT, DSC, RAVLT,	0.175258
						35			and					ACG	Mock training
Arsoy, 2018	Multiple sclerosis	Turkey	13	21	10	11	37	71	Attention, memory, reasoning, visual, and verbal tasks	Cognitive rehabilitation (NOROSOFT Mental Exercise Program)	24	5	50	TAU	Usual care	Computerized	BRB-N, Stroop test, BDI, 9-hole peg and timed 25-foot walk tests	0.0943396
Oh, 2018	Older adults with subjective memory complaints and MMSE≥24	South korea		60	18	16	59	53	Memory	Cognitive training (SMART)	8	5	20	WL	waitlist group	App	MMSE, Korean WAIS-, The Memory Diagnostic System neuropsychological battery, SCWT, CES-D, STAI, MMQ	0.28125
Pereira-Morales, 2018	Older adults with subjective memory complaints, MMSE ≥ 21	Colombia		49	17	15	66	90	orientation, attention, short- and long-term memory, episodic memory and executive functioning tasks	Cognitive training (http://app-cerebroactivo.rhcloud.com)	8	4	60	WL	Integrated psychostimulation program (IPP) composed of CCT and a booklet of cognitive training (BCT), plus group discussion; or control (information brochurewith psychoeducation)	Computerized	SMCQ, MMSE, Grober and Buschke test, WAIS, digit span and digits and key symbols, CDT, TMT-B SCWT, verbal fluency test; GDS, STAI	0.10929
Stuifbergen, 2018	Multiple sclerosis	US		183	90	93	50	87		Cognitive rehabilitation (Lumosity)	8	3	60	ACG	Usual care plus computer games (“MyBrainGames”)	Computerized	MACFIMS, PROMIS, v1.0-Applied Cognition-Abilities-Short Form 8a, MMQ-Strategy, EPT-R, 17-item General Self-Efficacy Scale, CES-D
Vanderploeg, 2018	Mild TBI	US	9.5 months post-TBI	126			31	-		Plasticity-based computer cognitive rehabilitation (http://dvbic.dcoe.mil/research/studymanuals)	6			ACG	(a) psychoeducation, (b) therapist-directed manualized CR, and (c) CR integrated with cognitive– behavioral therapy	Computerized	PASAT, Symptom Checklist-90 Revised (SCL-90–R) Global Severity Index(GSI), Key Behaviors Change Inventory (KBCI)
Wu, 2018	Prostate cancer patients on androgen deprivation therapy	US	7 years	60	40	20	67	-	Visual attention and information processing exercises	Cognitive training (BrainHQ)	8	5	60	TAU	Usual care	Computerized	CNS Vital Signs, PAOFI, 46-item Frontal Systems Behavior Scale, FrSBe	0.15
Bernini, 2019	Parkinson’s disease (MCI)	Italy		41	23	18	71	56	Executive tasks plus physical rehabilitation	Cognitive rehabilitation (CoRe)	4	3	45	TAU	Standard therapy	Computerized	MOCA, MMSE, BDI, PDQ-8	0.146341
Bo, 2019	Stroke	China	< 6 months post-stroke	225	57	57	66	47	Visual-motor, learning, memory, attention and executive function	Cognitive rehabilitation (COGPACK neurorehabilitation programme, Marker Software)	12	1	60	TAU	Usual care plus 45-minute video session	Computerized	TMT-B, DST-F	0.385965
Çinar, 2019	Subjective cognitive impairment	Turkey	-	60	30	30	70	56	3 different 5-min-long computer games, a 3-min-long physical exercise video	Cognitive training (BEYNEX)	6		30	TAU	Standard medical care	Computerized	MoCA, Bayer-ADL, CANTAB, GDS
De Luca, 2019	Parkinson’s disease	Italy	-	60	30	30	62	47		Cognitive rehabilitation (ERICA Platform)	8	3	60	ACG	Face-to-face interaction and paper and pencil activities	Computerized	ACE-R, FAB; WEIGL; HAMA; GDS
Darestani, 2019	Multiple sclerosis	Iran		60	30	30	38	72		Cognitive rehabilitation (RehaCom software, autoadaptive difficulty level)	5	2	60	TAU	Control group	Computerized	COWAT, CVLT-II
Li, 2019	MCI	china		160	80	80	70	47	Visual working memory, episodic memory, speed of calculation, visual search, mental rotation, alertness, image re-arrangement	Cognitive training	24	4	40	TAU	Control	Computerised	MMSE, ACER, AVLT, shape trail test (STT Part A and B), CFT, SDMT, SCWT	0.11875
Song, 2019	Cognitive dysfunction after lung transplant in patients older than 55 years-old (MoCA >26 points or MMSE ≥24 points)	China	Fifth week after the surgery	46	23	23	66	30	Attention and information processing speed, plus working memory training	Cognitive training (Posit Science BrainHQ suite)	8	5	40	TAU	Control	Computerized	Digit-Span Forward and Backward Test, Verbal Fluency Test, TMT-A/B, Digit Symbol Test, Word Recognition Test	0.0434783
Yang, 2019	Older adults with MCI (MoCA ≥23)	Taiwan		66	33	33	79	79	Working memory	Cognitive training (CogniPlus)	12	3	45	ACG	active control group (reading online e-books and playing online Games)	Computerized	working memory; immediate memory and delayed memory (Wechsler), MMQ, MMSE, MoCA	0.09375
Bellens, 2020	Breast cancer survivors with cognitive impairment	Belgium		46	23	23	51.8			Videogame (Aquasnap, Cambridge, MyCQ™)	12	3	60	WL	Waitlist control receiving supportive care (crossover trial)	Videogame	MyCQ™ cognitive score, ADL, HADS, BCIS, CFQ, PSQI, RAND36	0.421053
Chmelarova, 2020	Multiple sclerosis	Czech Republic		43	26	17	41	79	Memory, concentration, speech, logical thinking, spatial orientation	Cognitive rehabilitation (HAPPY neuron Brain Jogging)	8	4	30	TAU	Standard medical care	Computerized	RBANS, CFQ, Schwartz SOS 10 scale, BDI, HAMD
Fellman, 2020	Parkinson’s disease patients (without dementia)	Finland	5.6	54	26	28	65	65	Adaptive WM tasks: n-back training task, a Selective Updating of Sentences Training task, and a Forward Simple Span Training task	Cognitive training	5	3	30	ACG	Active control (free online quiz training Älypää; “classic” game mode)	Computerised	Working Memory Questionnaire, BRIEF-A, GDS-30
Liao, 2020	Older adults (≥65 yo) with MCI	Taiwan		34	18	16	75	68	VR-based exercise and cognitive training	Virtual reality (VIVE and Kinect systems, USA)	12	3	60	ACG	Combined physical and cognitive training	Virtual reality	MoCA, EXIT-25, CVVLT, Lawton Instrumental Activities of Daily Living scale	0.190476
Messinis, 2020	Multiple sclerosis with cognitive deficit on at least two domains of the Central Nervous System Vital Signs	Greece	21	36	19	17	47	63		Cognitive rehabilitation (RehaCom software)	8	3	45	ACG	Active control group (sham computer based activities plus usual care)	Computerised	BICAMS, BDI-FS, MFIS, EuroQol EQ-5D VAS
Park, 2020	Amnestic MCI and age between 50 and 80 years	South korea		21	10	11	72	73	Training of attention, processing speed, executive function and memory	Virtual reality (HTC Vive, New Taipei City, Taiwan)	12	2	30	WL	Waitlist control	Virtual reality	K-MMSE, Geriatric Depression Scale (SGDS-K), digit span, stroop test, fluency tests, Seoul Neuropsychological Screening Battery, Dementia version (SNSB-D)
Thapa, 2020	MCI >55 years-old	South Korea		68	34	34	73	76		Immersive virtual reality cognitive training (SY Innotech Inc., Busan, South Korea)	8	3	20	ACG	Educational program on general health care once a week	Virtual reality	MMSE, TMT-A/B, SDMT, Gerontology Functional Assessment tool, gait speed and 8-feet Up and Go	0.0294118
Vilou, 2020	Multiple sclerosis	Greece	8	47	23	24	34	87		Cognitive rehabilitation (BrainHQ)	6	2	40	TAU	Usual care	Computerized	BICAMS, SCWT, TMT A/B
Yang, 2020	Older adults with MCI	China		78	39	39	80		Multidomain attention training: three attention modules (alertness, sustained attention, and visual-spatial attention	Cognitive training (CogniPlus)	6	3	45	ACG	Active control group (tablet computer with cognitive games (spot the difference, jigsaw puzzle, and memory card game)	Computerized	Trail making test A and B, reaction time, domains of MoCA and MMSE
Blair, 2021	Multiple sclerosis	UK	15	30	15	15	51	70	Working Memory	Cognitive training (Cogmed)	5	7	45	TAU	Standard medical care	Computerised	PASAT, SDMT, DKEFS Color-Word Interference Test and other cognitive measures (secondary), CFQ, SF-36, Fatigue Severity Scale, BDI, HADS, numeric pain scale	0
Bernini, 2021	Parkinson’s disease (MCI)	Italy	8.44	53	21	18	74	33		Cognitive rehabilitation (CoRe software)	3	4		ACG	Active control groups - traditional paper-and-pencil cognitive training (PCT)	Computerized	MMSE, MoCA, Logical Memory Test, immediate and delayed recall, RCF, SPM, FAB, semantic and phonological fluency,working memory tests, Attentive Matrices, TMT A/B	0.2
De Luca, 2021	Multiple sclerosis	Italy	8	40	20	20	53	40	attention process, memory abilities, spatial cognition, verbal and nonverbal executive functions	Cognitive rehabilitation (ERICA)	8	3	45	ACG	Traditional cognitive rehabilitation	Computerized	MoCA, DSMT, PASAT, STRT-CLTR Selective Reminding Test - Consistent Long Term Retrieval; SRT-D Selective Reminding Test - Delayed Recall of the Selective Reminding Test; SRT-LTS¼Selective Reminding Test - Long Term Storage, SPATIAL recall test, WLG, BDI, HRS-A, MSQOL
Kang, 2021	Subjective cognitive decline or mild cognitive impairment (>60 yo)	South korea		41	23	18	75	71	Attention, executive function and memory,calculations, visuospatial functions, verbal and visual memory, processing speed and working memory	Virtual reality (fully immersive VR cognitive training)	4	2	30	TAU	Usual care	Virtual reality	RCF; BNT, TMT A/B, MMSE, Seoul Verbal Learning Test (SVLT), SCWT, GDS, AES, Positive and Negative Affect Schedule, (PANAS), QoL-AD, tolerability	0.0769231
Kim, 2021	Acute or subacute traumatic brain injury with executive dysfunction	South korea	25.1±18days	32	18	17	66	50		cognitive rehabilitation (RehaCom)	2	5	30	ACG	therapist-driven cognitive rehabilitation (TCR)	Computerized	Digit symbol coding and searching tests, TMT-A/B, COWAT, phonetic and semantic verbal fluency, MMSE, MoCA, MBI	0.0857143
Leonardi, 2021	Multiple sclerosis patients with mild to moderate cognitive impairment	Italy		30	15	15	57	47	Memory, attention, Language, visuo-spatial orientation, calculation and executive function training – 2D and 3D exercises	Virtual reality (VRRS-Evo)	8	3	45	ACG	Conventional cognitive rehabilitation with a therapist	Virtual reality	BDI, HAM-A, MOCA, Short Repeatable Battery of Neuropsychological Test (BRB-N), MSQoL-54
Mahncke, 2021	Mild traumatic brain injury and cognitive impairment	US	7 years post-injury	83	41	42	34	19	Speed/accuracy of information processing	Cognitive training (BrainHQ)	13	5	60	ACG	Active control (computer games)	Computerized	composite of nine standardized neuropsychological assessments, TIADL; SF-12, BDI, Post-Traumatic Stress Disorder Checklist, Frontal Symptoms Behavioral Scale, CFQ, NPI, MPAI67	0.216867
Peers, 2021	Stroke patients	UK	38 months	80	27	27	58		Working memory or attention training	Cognitive training (‘games’, adaptative)	4	5	20	WL	Waitlist	Computerized	TVA (spatial bias), visual short-term memory capacity, OCS-BRIDGE (cognition and mood), EBIQ (European Brain Injury Questionnaire), CFQ, Subjective neglect questionnaire	0.1625
Tarantino, 2021	Stroke	Italy	3 months since the event	37	18	19	65	30	Executive function training in addition to the ordinary rehabilitation program: working Memory, Interference Control and Inhibition, Task-Switching, and Monitoring	Cognitive rehabilitation (inspired by the ROBBIA brain-based model)	2	5	60	TAU	Usual rehabilitation only	Computerized	Digit span forward and backward, Corsi block-tapping test; Attentional matrices, TMT-A/B; BNT; Phonemic and Semantic fluency, Wisconsin Card Sorting Test, Five Point test, SCWT; MBI; Functional Independence Measure
Torpil, 2021	Older Adults with MCI	Turkey		64	32	32	70	59	Orientation, attention/concentration, visual-spatial perception, reaction time, visuomotor organization, visual and spatial perception, cognitive time management, reaction time	Virtual reality (VR) - based rehabilitation program in addition to a conventional cognitive rehabilitation intervention (Microsoft Kinect for PC program without immersion)	12	2	45	ACG	face to face cognitive rehabilitation	Virtual reality/computerized	Loewenstein Occupational Therapy Cognitive Assessment-Geriatric	0.046875
Vanderlinden, 2021	Low-grade glioma or meningioma	Netherlands	three months after resective surgery	62	31	31	46	74	six modules namely (1) Cognitive functions (2) Influences (3) Compensation, (4) Attention, (5) Planning & Control, (6) Memory	Cognitive rehabilitation (ReMind-app)	10	3	60	WL	Waitlist group	App	Digit span test, Wechsler, letter fluency; CFQ, BRIEF-A, MFI-20, HADS	0.209677
Ho, 2022	Stroke and mild to moderate cognitive impairment	Taiwan	20 months after stroke	39	19	20	63	33		Cognitive training (Lumosity)	12	2	20	ACG	paper-and-pencil tasks and tabletop tasks	Computerized	MMSE, SDMT, Digit Span Test, spatial span test, MoCA, Stroke impact scale (QoL and ADL)	0.153846
Kozora, 2022	Systemic lupus erythematosus	US	13	60	30	30	39	93	Multitasking, perceptual discrimination tasks, sensorimotor navigation (processing speed and attention)	Videogame–based interface (EVO Monitor)	4	5	25	TAU	No contact	Tablet-based videogame	Wechsler Test of Adult Reading, WAIS-IV, TMT-A, TMT-B, Stropp color and word test, digit vigilance test, response time, VAS (0-10) scores for depression, anxiety, pain, and fatigue	0
Liu, 2022	Post-Stroke Cognitive Impairment	China	43 months	30	15	15	75	43	Immersive virtual reality-based puzzle game	Virtual reality	6	6	15	ACG	Active control group (traditional cognitive training)	Virtual reality	MoCA, TMT-A, DSST, DST, VFT, Barthel index
Park, 2022	Amnestic MCI	South korea		56	28	28	72	50	Spatial cognitive training	Virtual Reality	8	3	45	WL	Waitlist control group	Virtual reality in a computer	Weschsler Adult Intelligence Scale-Revised Block Design Test (WAIS-BDT), Seoul Verbal Learning Test (SVLT)	0
Pottgen, 2022	Multiple sclerosis	Germany	9	176	68	108	42	66	working memory	Cognitive training (BrainStim) in combination with metacognitive training (group)	4	2	45-60	ACG	Standard rehabilitation plus metacognitive training (group)	computerized	Perceived Deficit Questionnaire (PDQ), BICAMS, WMS, HADS, Fatigue Scale for Motor and Cognitive Functions (FSMC), coping self-efficacy scale, Hamburg Quality of Life Questionnaire in Multiple Sclerosis (HAQUAMS), and Frenchay Activity Index (FAI)	0.147727
Von Ah, 2022	Breast cancer survivors	US	64 months since diagnosis	46	22	24	58			Cognitive training (BrainHQ)	10			ACG	attention control program: crossword puzzles	Computerized	Cognitive Abilities and Cognitive Concerns 8-item, SF-36, RAVLT, Rivermead Behavioral Paragraph Recall Test, Digit Span, WAIS-III, SDMT, COWAT	0.195652
Baldimtsi, 2023	Mild cognitive impairment	Greece		56	28	28	71	81	Physical exercise (cycling): 20 min during the first 5 sessions (20 km/h) with a progressive increase in time up to 30 min and speed up to 30 km/h (mild to moderate intensity). Cognitive exercises while cycling: 20 simple numerical calculations (single-digit additions and subtractions); memory game (participants asked to remember the number of animals that appeared in the forest), max. Number of …	Virtual reality (VRADA)	12	2-3 (maximum 32 sessions)	20-30	TAU	No contact control group	Virtual reality	MMSE, RAVLT, WAIS, digit span, TMT-B
Feinstein, 2023	Multiple sclerosis	Multicentric	14	154	79	75	52	62	processing speed	Cognitive rehabilitation (RehaCom) plus sham exercise (stretching)	12	2	41	ACG	Sham cognitive rehabilitation (internet searches) plus sham exercise (stretching)	Computerized	SDMT, CVLT-II, Brief visuospatial memory test, 6MWT, HADS, fatigue impact scale, EuroQol EQ5-VAS, 20-item perceived deficits questionnaire, 12-item MS walking scale, 29-item MS impact scale, global functional (functional assessment of MS)	0.0584416
Galperin, 2023	Multiple sclerosis	US		124	64	60	49	72	Cognitive and gait training	Virtual reality + treadmill	6	3 (maximum 13-18)		ACG	treadmill training alone (TT) (active-control) group	Virtual reality	SDMT, dual task gait speed, 25-Foot Walk (T25FW), 6MWT, BICAMS, CVLT-II BVMTR, WLG, TMT-A, TMT-B, Multiple Sclerosis Walking Scale-12 (MSWS-12), MSQOL, PHQ-9	0.129032
Goumopoulos, 2023	Mild cognitive impairment	Greece	-	21	11	10	73	52	Games and cognitive stimulation for semantic, episodic, auditory and visual memory, plus working memory delivered through aumented reality with a low level of immersion	Cognitive training (COGNIPLAT) Game Platform through aumented reality	12	2	60	TAU	Usual care	Virtual reality	MoCA, RAVLT, TMT-A/B, DST, CDT, FAQ, IADL, GDS	0.047619
Kim, 2023	Middle-Aged Women with subjective cognitive symptoms/MCI	Korea	-	60	30	30	55	100	attention and executive function, memory, and visuospatial function	Virtual reality	12	2 (24 sessions)	30	ACG	Cognitive training regular activities	Virtual reality	MoCA, DST, Stroop test, CWST, GDS
Maeir, 2023	cancer survivors with cognitive impairment	Israel	34 MONTHS	49	25	24	51	75	attention, speed of processing, visual working memory and attentional control	Cognitive training arm (BrainHQ)	12	3	25	TAU	treatment as usual	Computerized	COPM, FACTcog, FACT-GP	0.387755
Nousia, 2023	Amnestic MCI	Greece		36	19	17	75	50	Several cognitive domains, mainly language and memory	Cognitive rehabilitation (RehaCom)	15	2	60	TAU	standard care	Computerized	MoCA, digit span, BNT, semantic fluency, TMT-A, TMT-B, CDT	0.166667
Baik, 2024	MCI	Korea	-	50	25	25	67	68	attention, visual perception, memory, and executive functions	Cognitive training (Neuro-World)	8	3 (24 sessions)	24	TAU	treatment as usual	Computerized	MoCA, verbal learning tests, DST, semantic fluecy, phonemic fluency, GDS	0
Klaver, 2024	Cancer survivors	Netherlands	3 years since diagnosis	186	93	93	49	83	psychoeducation, fatigue management, coping with consequences of cognitive problems, and communication strategies	Cognitive rehabilitation (“Niet-Rennen- Maar-Plannen”)	12			WLC	Waitlist control	Computerized	Work Ability Index, WRFQ, Cognitive Symptom Checklist-Work Dutch Version, VBBA, SF-36	0.16
				55	25.5	25.5	58.1947	60.0111			8	3	45					0.130693
							15.1052	20.7727
			65
