# Supplementary material for: Systematic review and meta-analysis of standalone digital interventions for cognitive symptoms in people without dementia
Source: NPJ Digit Med. 2024 Oct 10;7:278. doi: 10.1038/s41746-024-01280-9 (PMC11467311; doi:10.1038/s41746-024-01280-9)
Supplement: Supplementary file 3 — Supplementary Data 2 [file 41746_2024_1280_MOESM3_ESM.xlsx]

## Sheet: Cognition, cog training
Study	Me	Sde	Ne	Mc	Sdc	Nc
Barnes 2009 - MCI (ACG)	-0.36	0.36	22	-0.03	0.03	25
Barnes 2013 - older adults (AC	-0.17	0.64	31	-0.17	0.93	32
Fellman 2020 - PD (ACG)	52.04	13.79	26	55.58	15.14	25
Gooding 2016 - older adults(co	-1.45	2.45	31	0.75	2.15	20
HagovskÃ¡ 2017 - MCI (ACG)	-85.63	8.22	30	-80.52	7.3	30
Ho 2022 - Stroke (ACG)	-26.06	2.05	19	-25.71	3.18	20
Hyer 2016 - MCI (ACG)	-11.54	3.37	34	-10.77	3.07	34
Lin 2016 - MCI (ACG)	62	22.2	10	87.6	59.5	11
Mahncke 2021 - TBI (ACG)	-9	13.76	42	-2.3	13.76	41
Pottgen, 2022 - MS (ACG)	28.47	14.55	68	24.69	15.13	108
van de Ven 2017 - Stroke (ACG)	19.9	6.4	19	18.8	6.9	35
Von Ah 2022 - Cancer (ACG)	-53.6	9.3	22	-58.1	7.4	24
Yang 2019 - MCI (ACG)	-7.12	2.88	32	-5.03	2.22	32
Yang 2020 - MCI (ACG)	207	18.2	39	212.4	13.1	39
Akerlund 2013 - acquired brain injury (TAU)	-5.86	1.153	25	-5.61	1.577	20
Baik, 2024 - MCI (TAU)	-23.84	2.21	25	-20.52	1.76	25
Barban 2016 - MCI (WLC)	-27.9	1.9	46	-28.6	1.7	60
Blair 2021 - MS (TAU)	-37.18	12.11	15	-30.08	11.01	15
ÇINAR 2019 - SCI (TAU)	-26.13	2.87	30	-22.03	5.24	30
Finn 2011 - older adults (WLC)	-0.9	0.05	12	-0.79	0.13	13
Gropper 2014 - ADHD (WLC)	-10.24	3.06	39	-7.77	2.79	23
Han 2017 - MCI (TAU)	-5.74	2.26	43	-5.5	2.19	42
Hildebrandt 2007 (MS - TAU)	-0.017	0.83	17	-0.01	1.09	25
Li 2019 - MCI (TAU)	-28.5	0	80	-27	0	80
Maeir, 2023 - Cancer (TAU)	-89.03	22.44	10	-83.71	19.48	14
Mawjee 2015 - ADHD (WLC)	-10.52	2.1	32	-8.82	2.1	32
Mawjee 2017 - ADHD (WLC)	-12.5	2.67	18	-10.67	2.24	12
Oh 2018 - older adults (WLC)	-116.22	9.62	18	-104.04	12.15	16
Pereira-Morales 2018 - older adults (TAU)	-11.7	2.3	17	-11	1.3	15
Song 2019 - Lung transplant (TAU)	-8.6	0.79	22	-8.8	1.11	20
van de Ven 2017 - Stroke (WLC)	19.9	6.4	19	18.3	4.2	24
Wu 2018 - cancer (TAU)	99.98	9.78	40	95.72	10.2	20

## Sheet: Cognition, cog rehab
Study	Me	Sde	Ne	Mc	Sdc	Nc
Bernini 2021 PD (ACG)	-21.45	2.6	21	-19.11	3.32	18
De Luca 2019 - PD (ACG)	-89	17	30	-70.5	40.17	30
Feinstein 2023 - MS (ACG)	-39.1	10.3	79	-40.2	12.8	75
Gooding 2016 - older adults(cog rehab vs ACG)	-2.78	2.59	23	0.75	2.15	20
Kim 2021 - TBI (ACG)	-24.2	4.3	18	-25.1	4.1	14
Messinis 2020 - MS (ACG)	-40.42	7.3	19	-31.52	9.5	17
Stuifbergen 2018 - MS (ACG)	-46.1	12.1	90	-42.5	12.6	93
Wentink 2016 - Stroke (ACG)	-0.7	1.45	53	0.1	1.88	57
Bernini 2019 - PD (TAU)	-23.52	2.78	23	-19.11	3.32	18
Bo 2019 - Stroke (TAU)	-8.18	1.43	57	-7.36	0.9	57
Bray 2017 - cancer (TAU)	27	17.54	122	33.5	17.54	121
Chmelarova 2020 - MS (TAU)	-107.3	15.2	26	-94.9	17.2	17
Darestani 2019 - MS (TAU)	-56.54	14.29	30	-47.12	9.84	30
Gich 2015 - MS (TAU)	-4.42	0.94	22	1.2	0.96	21
Klaver, 2024 - Cancer (WLC)	36.31	13.66	62	38.86	12.28	69
Mattioli 2010 - MS (TAU)	-20	30.2714	10	-18.5	30.271	10
Messinis 2017 - MS (TAU)	-43.47	8.09	32	-36.38	5.063	26
Mihuta 2017 - cancer (WLC)	44.1	14.8	32	46.2	14.1	33
Nousia, 2023 - MCI (TAU)	-23.67	1.59	15	-21.2	1.47	15
Tarantino 2021 - stroke (TAU)	-5.2	0.9	18	-4.9	0.9	19
Vilou 2020 - MS (TAU)	-1.8	1	23	-1.7	1	24

## Sheet: Cognition, VR
Study	Me	Sde	Ne	Mc	Sdc	Nc
Galperin, 2023 - MS (ACG)	41.28	82	64	44.1	102	60
Kim, 2023 - SCI/MCI (ACG)	-27.5	1.7	30	-24.5	2.67	30
Leonardi 2021 - MS (ACG)	-26	1.5	15	-23	2	15
Liao 2020 - MCI (ACG)	-25.2	2.37	18	-24.87	2.91	16
Liu, 2022 - Stroke (ACG)	-21.47	2.67	15	-21.27	2.76	15
Optale 2010 - older adults (ACG)	-25	5	15	-18	4.75	16
Thapa 2020 - MCI (ACG)	-26.9	2	34	-26.4	2.7	34
Torpil 2021 - MCI (ACG)	-3.76	0.43	32	-3.09	0.3	32
Baldimtsi, 2023 - MCI (TAU)	-0.21	0.41	28	-0.041	0.35	28
Goumopoulos, 2023 - MCI (TAU)	-21.5	6	11	-21.5	3.3	10
Kang 2021 - SCI/MCI (TAU)	-25.87	3.36	23	-26.67	3.09	18
Park 2020 - MCI (WLC)	-25.8	2.74	10	-26.82	1.94	11
Park 2022 - MCI (WLC)	-27.03	2.63	28	-24.96	2.06	28

## Sheet: Cognition, games
Study	Me	Sde	Ne	Mc	Sdc	Nc
Bellens 2020 - Cancer (WLC)	41	12.718	23	46	17.3437	23
De Giglio 2015 - MS (WLC)	-27.54	7.44	18	-23.38	7.44	17
Kozora 2022 - SLE (WLC)	45.37	9.19	30	52.33	11.46	30

## Sheet: Cognition, internet courses
Study	Me	Sde	Ne	Mc	Sdc	Nc
Moëll, 2015 - ADHD (WLC)	22.92	4.34	26	27.93	3.93	27
Pettersson 2017 - ADHD (WLC)	27.31	12.28	13	29.72	8.17	18

## Sheet: Fatigue, cog training
Study	Me	Sde	Ne	Mc	Sdc	Nc
Blair 2021 - MS (TAU)	4.94	1.68	15	5.09	1.32	15
Hildebrandt 2007 (MS - TAU)	37.5	15	17	36.8	14.5	25
Pottgen, 2022 - MS (ACG)	67.78	18.65	68	66.92	19.5	108

## Sheet: Fatigue, cog rehab
Study	Me	Sde	Ne	Mc	Sdc	Nc
Feinstein 2023 - MS (ACG)	40.7	18	79	40.2	16.7	75
Messinis 2020 - MS (ACG)	41.36	16.3	19	44.76	13.5	17
Bray 2017 - cancer (TAU)	-38	8.71	122	-34	8.71	121
Mihuta 2017 - cancer (WLC)	27.1	15.7	32	37.5	18	33

## Sheet: Fatigue, VR
Study	Me	Sde	Ne	Mc	Sdc	Nc
Galperin, 2023 - MS (ACG)	37.35	19.3	64	61.12	37.4	60

## Sheet: ADL, Cog training
Study	Me	Sde	Ne	Mc	Sdc	Nc
HagovskÃ¡ 2017 - MCI (ACG)	4.26	3.41	30	4.03	2.67	30
Ho 2022 - Stroke (ACG)	-67.5	18.27	19	-63.53	21.23	20
Hyer 2016 - MCI (ACG)	1.83	3.47	34	1.82	2.79	34
Lin 2016 - MCI (ACG)	14.6	4.2	10	15.4	4.5	11
Mahncke 2021 - TBI (ACG)	22	109	42	34	88.7	41
Pottgen, 2022 - MS (ACG)	-34.06	9.15	68	-34.86	8.52	108
Von Ah 2022 - Cancer (ACG)	-7.8	1.9	22	-7.2	2.5	24
ÇINAR 2019 - SCI (TAU)	2.42	1.73	30	2.99	1.81	30
Maeir, 2023 - Cancer (TAU)	-5.72	1.86	10	-5.58	1	14

## Sheet: ADL, Cog rehab
Study	Me	Sde	Ne	Mc	Sdc	Nc
Feinstein 2023 - MS (ACG)	-105.6	30	79	-107.9	28.6	75
Kim 2021 - TBI (ACG)	-46.7	19.4	18	-52.6	17.1	14
Klaver, 2024 - Cancer (WLC)	-6.67	1.53	70	-6.64	1.38	85
Mihuta 2017 - cancer (WLC)	1.78	0.45	32	1.79	0.53	33
Tarantino 2021 - stroke (TAU)	-75	15	18	-66.8	20	19

[truncated: 16 more sheets: ADL, VR, ADL, internet courses, MH, Cog training, MH, Cog rehab, MH, VR, MH, internet courses, QoL, Cog training, QoL, Cog rehab, QoL, VR, QoL, videogames, QoL, internet courses, Dropout, Cogn training, Dropout, Cog rehab, Dropout, VR, Dropout, videogames, Dropout, internet courses]
